# Supplementary material for: Determination of the trend of incidence of cutaneous leishmaniasis in Kerman province 2014-2020 and forecasting until 2023. A time series study
Source: PLoS Negl Trop Dis. 2022 Apr 11;16(4):e0010250. doi: 10.1371/journal.pntd.0010250 (PMC9049530; doi:10.1371/journal.pntd.0010250)
Supplement: S1 Data — (XLSX) [file pntd.0010250.s001.xlsx]

## Sheet: Sheet1
year.total	date	total.count	tmax_m.T	tmin_m.T	rrr24.T	umm.T	sshn.T	tm_m.T
2014	January	106	13.651	1.46451	31.806	57.419	208.34	7.2484
2014	February	93	14.2857	1.64071	17.992	49.0559	217.96	7.77787
2014	March	85	21.4387	8.94451	46.948	43.7663	224.54	15.0226
2014	April	99	28.968	14.7027	17.966	31.09	267.56	22.038
2014	May	102	32.6449	18.3839	2.364	24.4163	304.94	26.0658
2014	June	68	38.5843	22.7391	0.002	15.2612	324.92	31.5187
2014	July	39	39.6323	24.164	0.2	16.3855	341.7	32.5703
2014	August	63	37.9968	21.9432	0	15.8884	349.02	30.6729
2014	September	59	36.206	20.0954	0.04	19.7238	305.9	28.5227
2014	october	75	29.6235	14.5948	6.526	28.1659	282.66	22.0936
2014	November	86	20.9587	6.18489	9.524	38.0841	246.04	13.2453
2014	December	76	18.1861	2.16692	1.462	37.0386	249.94	9.74967	951
2015	January	97	18.2578	3.97491	21.702	41.2714	237.24	10.6755
2015	February	79	20.0714	7.02202	22.146	44.0377	191.46	13.0657
2015	March	60	21.0329	8.20919	39.426	47.6322	211.38	14.3452
2015	April	77	30.9247	16.111	0.946	23.8727	258.72	23.8507
2015	May	40	34.602	19.3507	6.666	21.9507	309.46	27.4671
2015	June	40	38.8113	23.1751	0.1	15.3273	337.74	31.844
2015	July	46	38.1684	24.1045	3.902	16.9849	319.9	31.7323
2015	August	58	37.7597	21.5994	0.042	15.5931	345.1	30.4142
2015	September	50	33.2133	17.7704	5.722	18.6945	297.22	25.9033
2015	october	103	30.9192	15.5555	0.222	26.6447	286.78	23.3703
2015	November	71	21.4603	7.94217	16.066	43.511	251.28	14.232
2015	December	57	16.3916	2.67104	18.466	47.1272	221.5	9.19934	778
2016	January	71	18.1495	3.62416	11.322	39.7213	265.84	10.5735
2016	February	83	20.3539	4.89673	4.764	33.2091	255.5	12.5635
2016	March	58	23.6887	10.369	16.788	37.4683	225.28	16.9355
2016	April	78	27.6246	12.916	5.264	28.8359	270.28	20.6847
2016	May	75	35.7607	20.0047	7.524	21.1386	275.76	28.3871
2016	June	43	37.854	22.0364	0.04	13.0348	349.8	30.88
2016	July	53	40.3445	25.5477	0.78	17.7656	329.34	33.4245
2016	August	58	36.1935	20.8411	0.02	13.5202	357.2	29.3658
2016	September	46	37.0826	20.748	0.02	20.2926	294.82	29.2587
2016	october	59	30.0465	14.4335	0.422	23.8409	292.52	22.2426
2016	November	59	21.5925	6.80332	3.604	36.2338	226.7	13.7073
2016	December	70	22.0587	6.14128	0.04	31.171	240.28	13.8961	753
2017	January	82	17.0583	3.6316	5.186	38.9701	221.64	10.1374
2017	February	66	16.3232	5.1242	65.266	54.9009	168.78	10.35
2017	March	42	22.1759	9.77948	34.488	41.7015	213.08	15.9032
2017	April	85	30.6538	15.7267	1.842	25.108	287.32	23.5767
2017	May	81	35.22	19.854	9.966	25.6818	293.24	27.8729
2017	June	40	40.086	23.5432	0	12.6035	357.3	32.7193
2017	July	59	38.5542	23.529	0.16	14.0184	345.52	31.8097
2017	August	28	36.4271	21.4182	0.4	16.7085	358.36	29.6665
2017	September	46	33.992	17.1089	0	16.1217	321.84	26.1887
2017	october	58	31.2306	13.8619	0	23.0575	305	22.5684
2017	November	55	23.1189	7.43534	2.62	29.6751	261.7	14.96
2017	December	71	18.2157	2.59097	2.642	31.5138	240.9	10.0232	713
2018	January	87	19.0193	4.36884	2.324	38.0669	261.48	11.4006
2018	February	78	21.875	8.66071	8.432	38.774	196.7	15.1814
2018	March	49	28.2376	13.4555	2.906	28.5871	289.44	20.9845
2018	April	89	28.6109	14.8	16.026	32.7655	237.24	21.7833
2018	May	46	32.3439	18.2728	2.802	22.6749	278.38	25.7265
2018	June	55	39.78	23.918	0	14.1949	342.48	32.6673
2018	July	48	39.3116	24.2645	0	14.3893	340.22	32.5581
2018	August	36	38.7299	22.9121	0	14.9364	348.58	31.5484
2018	September	52	35.2167	19.418	0.04	17.0595	304.6	27.7207
2018	october	68	27.824	14.5536	19.94	34.0445	244.06	21.0935
2018	November	71	21.7213	8.75719	8.646	43.4282	226	14.9273
2018	December	81	19.6777	3.53676	1.98	30.6822	262.58	11.2503	760
2019	January	85	18.7134	5.2187	0.802	34.8034	219.72	11.7142
2019	February	56	16.7563	4.77653	30.924	45.8292	195.66	10.6507
2019	March	29	20.3006	8.11544	27.006	43.4315	228.12	14.0303
2019	April	72	26.8582	13.9173	35.044	37.0702	240.84	20.2807
2019	May	68	32.5613	18.1381	13.382	27.6347	276.82	25.4729
2019	June	45	38.5744	23.6367	0.04	15.1388	343.3	31.864
2019	July	34	40.6587	25.7847	0.82	17.8032	330.24	33.7903
2019	August	37	37.9103	22.8097	2	14.7359	344.88	30.9845
2019	September	50	37.344	21.1654	0	17.0072	309.34	29.63
2019	october	38	29.6194	15.302	1.348	26.728	272.98	22.4826
2019	November	46	19.4507	5.49601	6.524	38.9252	241.38	12.1413
2019	December	48	17.9629	4.38456	32.04	47.5727	229.8	10.7994	608
2020	January	55	13.5187	2.74138	43.314	57.9589	199.18	7.78322
2020	February	54	20.4469	6.13518	1.864	34.2177	240	13.2069
2020	March	21	20.9426	8.14581	44.73	39.405	231.82	14.4006
2020	April	30	26.7114	14.3022	55.672	43.0407	219.88	20.456
2020	May	46	33.231	18.0684	6.162	24.3028	320.38	26.2755
2020	June	33	39.914	23.474	0.88	16.4498	341.02	32.6367
2020	July	28	39.0839	25.171	1.522	19.4761	316.68	32.5916
2020	August	29	39.3458	25.3873	4.02	21.9982	297.1	32.5097
2020	September	32	33.2127	17.4785	0.2	16.0163	315.64	25.8027
2020	october	40	27.4735	10.7593	0	16.952	302.54	19.1535
2020	November	27	22.104	8.00437	11.502	40.7887	219.06	14.8107
2020	December	35	15.9361	3.79862	13.602	50.9264	220.96	9.42451	430
